# Supplementary material for: Health literacy among residents in communities implementing healthy community initiatives: a cross-sectional study
Source: Front Public Health. 2026 Jun 23;14:1860270. doi: 10.3389/fpubh.2026.1860270 (PMC13337897; doi:10.3389/fpubh.2026.1860270)
Supplement: Supplementary file 2 [file Table_1.XLSX]

## Sheet: Sheet1
number	gender	Age (years)	Ethnicity	Marital Status	Education Level	Occupation	Registration	Chronic Disease	Smoke	Alcohol Consumption	Self-rated Health	Diet – Salty	Diet – Light	Diet – Meat-based	Diet – Vegetarian	Knowledge score	Specific situation	Behavior score	Specific situation	Skill score	Specific situation	Science score	Specific situation	Defensive transition score	Specific situation	Slow defense score	Specific situation	Safety score	Specific situation	medical score	Specific situation	Information score	Specific situation	Whole score	Specific situation
1	0	2	1	1	4	9	1	0	4	6	2	0	1	0	0	18	1	13	1	4	0	5	0	12	1	9	1	4	0	4	0	1	1	35	1
2	0	2	1	1	4	9	0	1	4	6	3	0	1	0	0	15	1	8	0	8	1	6	1	6	0	6	0	8	1	5	1	0	0	31	0
3	0	3	1	1	4	8	1	1	4	6	3	1	0	0	0	10	0	11	0	7	0	6	1	6	0	7	0	6	0	3	0	0	0	28	0
4	1	1	1	1	4	9	1	0	1	5	1	1	0	0	0	14	0	10	0	10	1	6	1	6	0	9	1	8	1	5	1	0	0	34	1
5	0	2	1	1	4	8	1	0	4	6	2	0	1	0	0	15	1	10	0	8	1	6	1	5	0	9	1	7	1	5	1	1	1	33	0
6	0	2	1	1	4	7	1	0	4	6	3	0	0	0	1	16	1	8	0	7	0	6	1	6	0	7	0	7	1	4	0	1	1	31	0
7	1	2	1	1	4	8	1	0	4	6	2	0	1	1	0	15	1	10	0	5	0	6	1	6	0	8	1	7	1	3	0	0	0	30	0
8	1	1	1	1	4	9	1	0	4	6	1	0	1	0	0	15	1	13	1	7	0	6	1	11	1	9	1	6	0	3	0	0	0	35	1
9	0	1	1	0	5	8	1	0	4	6	1	1	0	1	0	13	0	12	1	9	1	6	1	11	1	6	0	8	1	3	0	0	0	34	1
10	0	2	1	1	4	9	1	0	4	5	1	0	0	0	1	15	1	12	1	10	1	6	1	11	1	8	1	8	1	3	0	1	1	37	1
11	1	2	1	1	4	8	1	0	4	3	1	1	0	0	0	15	1	12	1	7	0	6	1	9	0	8	1	8	1	3	0	0	0	34	1
12	0	1	1	0	4	9	1	0	4	6	1	0	1	0	0	15	1	11	0	9	1	6	1	9	0	7	0	8	1	4	0	1	1	35	1
13	0	2	1	1	4	9	1	0	4	5	1	0	1	1	0	15	1	10	0	8	1	6	1	9	0	6	0	8	1	4	0	0	0	33	0
14	0	1	1	1	4	9	1	0	4	5	1	0	1	0	0	15	1	13	1	8	1	6	1	9	0	9	1	8	1	4	0	0	0	36	1
15	1	1	1	0	4	7	1	0	4	6	1	1	0	0	0	17	1	13	1	9	1	6	1	11	1	9	1	8	1	4	0	1	1	39	1
16	1	2	1	1	4	8	1	0	2	6	1	1	0	1	0	17	1	10	0	11	1	6	1	11	1	8	1	8	1	4	0	1	1	38	1
17	1	2	1	1	4	8	0	0	4	5	1	1	0	0	1	16	1	11	0	11	1	5	0	13	1	7	0	8	1	4	0	1	1	38	1
18	0	1	1	0	5	9	0	0	4	6	1	0	1	0	1	17	1	12	1	11	1	6	1	13	1	8	1	8	1	4	0	1	1	40	1
19	1	1	1	1	4	8	1	0	4	6	1	1	0	0	0	17	1	11	0	11	1	6	1	13	1	8	1	8	1	3	0	1	1	39	1
20	1	1	1	1	4	9	1	0	4	6	1	1	0	0	0	17	1	10	0	11	1	6	1	13	1	6	0	8	1	4	0	1	1	38	1
21	0	1	1	0	4	9	1	0	4	6	1	0	1	0	1	15	1	12	1	5	0	6	1	8	0	8	1	5	0	4	0	1	1	32	0
22	1	1	1	1	4	9	1	0	1	4	1	1	0	0	0	17	1	13	1	11	1	6	1	13	1	9	1	8	1	4	0	1	1	41	1
23	0	2	1	1	4	9	1	0	4	6	3	0	1	0	1	17	1	10	0	4	0	6	1	10	1	7	0	5	0	3	0	0	0	31	0
24	1	2	1	1	3	8	1	0	4	6	1	1	0	0	0	17	1	12	1	11	1	6	1	13	1	9	1	8	1	3	0	1	1	40	1
25	0	2	1	0	1	1	1	0	4	6	1	1	0	0	1	6	0	6	0	3	0	3	0	4	0	2	0	2	0	4	0	0	0	15	0
26	1	2	1	1	4	8	1	0	2	5	1	1	0	0	0	17	1	13	1	11	1	6	1	13	1	9	1	8	1	4	0	1	1	41	1
27	0	2	1	1	4	8	1	0	4	6	1	0	1	0	0	17	1	13	1	11	1	6	1	13	1	9	1	8	1	4	0	1	1	41	1
28	0	3	0	1	4	6	0	1	3	1	1	0	1	1	0	6	0	5	0	2	0	1	0	3	0	3	0	1	0	4	0	1	1	13	0
29	1	1	1	1	4	9	1	0	4	6	1	0	0	1	0	17	1	12	1	11	1	6	1	13	1	8	1	8	1	4	0	1	1	40	1
30	1	1	1	1	2	6	1	1	1	1	4	0	1	0	0	4	0	3	0	2	0	1	0	1	0	3	0	0	0	3	0	1	1	9	0
31	1	1	1	0	5	8	1	0	4	6	1	0	1	0	1	17	1	12	1	11	1	6	1	13	1	8	1	8	1	4	0	1	1	40	1
32	1	2	1	1	3	8	1	0	3	6	1	1	0	1	0	17	1	12	1	11	1	6	1	13	1	8	1	8	1	4	0	1	1	40	1
34	1	1	1	0	4	8	1	0	4	6	1	1	0	0	0	17	1	12	1	9	1	6	1	11	1	8	1	8	1	4	0	1	1	38	1
35	1	2	1	1	4	7	1	0	3	5	1	1	0	1	0	17	1	12	1	11	1	6	1	13	1	8	1	8	1	4	0	1	1	40	1
36	1	1	1	0	3	5	1	0	1	1	3	1	0	0	0	6	0	1	0	1	0	2	0	4	0	0	0	2	0	0	0	0	0	8	0
37	0	1	1	1	4	8	1	0	4	6	1	1	0	1	0	17	1	10	0	11	1	4	0	13	1	8	1	8	1	4	0	1	1	38	1
39	1	2	1	1	4	8	1	0	4	6	1	1	0	0	0	17	1	11	0	11	1	6	1	13	1	8	1	8	1	3	0	1	1	39	1
40	1	2	1	1	5	8	1	0	4	6	1	0	1	1	0	17	1	12	1	11	1	6	1	13	1	8	1	8	1	4	0	1	1	40	1
41	1	2	1	1	3	8	1	0	4	6	1	1	0	1	0	17	1	13	1	11	1	6	1	13	1	8	1	8	1	5	1	1	1	41	1
42	1	2	1	1	2	8	0	0	4	6	1	1	0	0	0	16	1	13	1	11	1	5	0	13	1	8	1	8	1	5	1	1	1	40	1
43	1	2	1	1	4	9	1	0	4	6	2	1	0	1	0	15	1	11	0	9	1	4	0	11	1	6	0	8	1	5	1	1	1	35	1
44	0	2	1	1	4	8	1	0	4	6	1	0	1	1	0	16	1	12	1	9	1	5	0	13	1	8	1	6	0	4	0	1	1	37	1
45	1	1	1	0	4	4	1	0	4	6	1	0	1	0	1	16	1	13	1	11	1	5	0	13	1	8	1	8	1	5	1	1	1	40	1
46	1	2	1	1	5	8	1	0	4	6	1	0	1	1	0	16	1	12	1	11	1	5	0	13	1	8	1	8	1	4	0	1	1	39	1
47	1	1	1	1	4	8	1	0	4	6	1	1	0	1	0	16	1	12	1	11	1	5	0	13	1	8	1	8	1	4	0	1	1	39	1
48	1	2	1	1	4	8	1	0	4	6	1	1	0	0	0	16	1	12	1	11	1	5	0	13	1	8	1	8	1	4	0	1	1	39	1
49	1	1	1	1	4	8	1	0	4	6	1	0	1	1	0	16	1	12	1	11	1	5	0	13	1	8	1	8	1	4	0	1	1	39	1
50	1	1	1	1	4	8	1	0	4	6	1	1	0	1	0	18	1	13	1	11	1	6	1	13	1	10	1	8	1	4	0	1	1	42	1
51	1	1	1	1	4	8	1	0	4	6	1	1	0	1	0	21	1	14	1	9	1	8	1	13	1	11	1	8	1	3	0	1	1	44	1
52	0	1	1	1	4	4	0	0	4	6	1	0	1	1	0	21	1	14	1	9	1	8	1	13	1	11	1	8	1	3	0	1	1	44	1
53	1	1	1	0	5	4	1	0	4	6	1	0	1	1	0	21	1	14	1	9	1	8	1	13	1	11	1	8	1	3	0	1	1	44	1
54	1	2	1	1	4	8	1	0	4	5	1	0	1	1	0	19	1	14	1	9	1	8	1	13	1	9	1	8	1	3	0	1	1	42	1
55	0	2	1	1	4	8	1	0	4	5	1	1	0	1	0	21	1	14	1	9	1	8	1	13	1	11	1	8	1	3	0	1	1	44	1
56	1	2	1	1	4	8	1	0	4	6	1	1	0	0	0	21	1	14	1	9	1	8	1	13	1	11	1	8	1	3	0	1	1	44	1
57	1	1	1	0	4	1	1	0	4	6	1	0	1	1	0	21	1	14	1	9	1	8	1	13	1	11	1	8	1	3	0	1	1	44	1
58	1	2	1	1	4	8	1	0	2	5	1	1	0	0	1	21	1	14	1	9	1	8	1	13	1	11	1	8	1	3	0	1	1	44	1
59	1	2	1	1	4	4	1	0	4	6	1	0	1	1	0	21	1	14	1	9	1	8	1	13	1	11	1	8	1	3	0	1	1	44	1
60	1	2	1	1	3	8	1	0	4	6	1	1	0	1	0	21	1	14	1	9	1	8	1	13	1	11	1	8	1	3	0	1	1	44	1
61	1	2	1	1	4	7	1	0	4	6	1	1	0	1	0	21	1	14	1	9	1	8	1	13	1	11	1	8	1	3	0	1	1	44	1
62	1	1	1	0	4	8	1	0	4	5	1	0	1	1	0	21	1	14	1	9	1	8	1	13	1	11	1	8	1	3	0	1	1	44	1
63	0	1	1	1	4	8	1	0	4	6	1	1	0	0	1	21	1	14	1	9	1	8	1	13	1	11	1	8	1	3	0	1	1	44	1
64	1	2	1	1	3	7	1	0	3	4	1	1	0	1	0	21	1	14	1	9	1	8	1	13	1	11	1	8	1	3	0	1	1	44	1
65	1	2	1	1	4	2	1	0	4	6	1	0	1	1	0	21	1	14	1	9	1	8	1	13	1	11	1	8	1	3	0	1	1	44	1
66	1	1	1	0	4	8	1	0	4	6	1	0	1	1	0	21	1	14	1	9	1	8	1	13	1	11	1	8	1	3	0	1	1	44	1
67	0	2	1	1	5	1	1	0	4	6	1	1	0	1	0	21	1	14	1	9	1	8	1	13	1	11	1	8	1	3	0	1	1	44	1
68	0	1	1	1	4	8	1	0	4	6	1	1	0	0	1	21	1	14	1	9	1	8	1	13	1	11	1	8	1	3	0	1	1	44	1
69	1	1	1	1	4	8	1	0	4	6	1	0	1	1	0	21	1	14	1	9	1	8	1	13	1	11	1	8	1	3	0	1	1	44	1
70	1	1	1	1	4	9	1	0	1	4	1	1	0	1	0	21	1	14	1	9	1	8	1	13	1	11	1	8	1	3	0	1	1	44	1
71	1	1	1	1	4	8	1	0	4	6	1	1	0	0	0	21	1	14	1	9	1	8	1	13	1	11	1	8	1	3	0	1	1	44	1
72	1	3	1	1	3	7	0	0	4	6	1	1	0	1	0	21	1	14	1	9	1	8	1	13	1	11	1	8	1	3	0	1	1	44	1
73	1	1	1	0	4	3	1	0	4	5	1	0	1	0	1	21	1	14	1	9	1	8	1	13	1	11	1	8	1	3	0	1	1	44	1
74	1	1	1	0	4	5	1	0	4	6	1	1	0	1	0	21	1	14	1	9	1	8	1	13	1	11	1	8	1	3	0	1	1	44	1
75	1	2	1	1	4	8	1	0	4	6	1	1	0	1	0	21	1	14	1	9	1	8	1	13	1	11	1	8	1	3	0	1	1	44	1
76	1	2	1	1	4	7	1	0	4	4	1	1	0	0	1	21	1	14	1	9	1	8	1	13	1	11	1	8	1	3	0	1	1	44	1
77	0	1	1	0	4	2	1	0	4	6	1	1	0	1	0	19	1	14	1	9	1	6	1	13	1	11	1	8	1	3	0	1	1	42	1
78	0	1	1	0	4	4	1	0	4	6	1	1	0	1	0	21	1	14	1	9	1	8	1	13	1	11	1	8	1	3	0	1	1	44	1
79	1	1	1	1	4	8	1	0	4	4	1	1	0	0	1	21	1	14	1	9	1	8	1	13	1	11	1	8	1	3	0	1	1	44	1
80	0	1	1	1	4	4	1	0	4	6	1	1	0	1	0	21	1	14	1	9	1	8	1	13	1	11	1	8	1	3	0	1	1	44	1
81	1	1	1	1	4	9	1	0	2	5	1	1	0	1	0	21	1	14	1	9	1	8	1	13	1	11	1	8	1	3	0	1	1	44	1
82	1	1	1	0	1	8	1	0	4	6	1	0	1	1	0	21	1	14	1	9	1	8	1	13	1	11	1	8	1	3	0	1	1	44	1
83	0	1	1	0	4	2	1	0	4	6	1	0	1	0	1	21	1	14	1	9	1	8	1	13	1	11	1	8	1	3	0	1	1	44	1
84	1	1	1	0	4	8	1	0	4	6	1	1	0	1	0	21	1	14	1	9	1	8	1	13	1	11	1	8	1	3	0	1	1	44	1
85	1	2	1	1	3	7	1	0	4	4	1	1	0	1	0	21	1	14	1	9	1	8	1	13	1	11	1	8	1	3	0	1	1	44	1
86	1	3	1	1	3	7	1	0	4	6	1	1	0	1	0	21	1	14	1	9	1	8	1	13	1	11	1	8	1	3	0	1	1	44	1
87	1	2	1	1	3	8	0	0	4	6	1	1	0	1	0	21	1	14	1	9	1	8	1	13	1	11	1	8	1	3	0	1	1	44	1
88	1	1	1	1	4	8	1	0	4	6	1	1	0	0	1	21	1	14	1	9	1	8	1	13	1	11	1	8	1	3	0	1	1	44	1
89	1	1	1	1	4	3	1	0	4	6	1	0	1	0	1	21	1	14	1	9	1	8	1	13	1	11	1	8	1	3	0	1	1	44	1
90	1	2	1	1	3	7	1	0	3	6	1	1	0	1	0	21	1	14	1	9	1	8	1	13	1	11	1	8	1	3	0	1	1	44	1
91	1	1	1	1	4	9	1	0	1	4	1	1	0	1	0	21	1	14	1	9	1	8	1	13	1	11	1	8	1	3	0	1	1	44	1
92	0	1	1	0	4	5	1	0	4	6	1	0	1	1	0	21	1	14	1	9	1	8	1	13	1	11	1	8	1	3	0	1	1	44	1
93	1	1	1	0	4	5	1	0	4	6	1	1	0	1	0	21	1	14	1	9	1	8	1	13	1	11	1	8	1	3	0	1	1	44	1
94	1	1	1	0	4	5	0	0	4	6	1	0	1	1	0	21	1	14	1	9	1	8	1	13	1	11	1	8	1	3	0	1	1	44	1
95	1	1	1	0	4	8	1	0	2	6	1	1	0	1	0	21	1	14	1	9	1	8	1	13	1	11	1	8	1	3	0	1	1	44	1
96	1	1	1	0	4	4	0	0	4	6	1	1	0	0	1	21	1	14	1	9	1	8	1	13	1	11	1	8	1	3	0	1	1	44	1
97	1	4	1	1	2	7	1	0	4	2	1	1	0	1	0	21	1	14	1	9	1	8	1	13	1	11	1	8	1	3	0	1	1	44	1
98	1	3	1	1	2	7	1	0	4	6	1	1	0	1	0	21	1	14	1	9	1	8	1	13	1	11	1	8	1	3	0	1	1	44	1
99	0	2	1	1	3	7	1	0	4	6	1	1	0	1	0	21	1	14	1	9	1	8	1	13	1	11	1	8	1	3	0	1	1	44	1
100	1	2	1	1	4	8	1	0	4	6	1	1	0	1	0	21	1	14	1	9	1	8	1	13	1	11	1	8	1	3	0	1	1	44	1
101	1	1	1	1	4	8	1	0	4	6	1	1	0	0	1	21	1	14	1	9	1	8	1	13	1	11	1	8	1	3	0	1	1	44	1
102	1	2	1	1	3	8	0	0	4	6	1	1	0	0	1	21	1	14	1	9	1	8	1	13	1	11	1	8	1	3	0	1	1	44	1
103	1	1	1	1	4	1	1	0	4	4	1	1	0	0	1	21	1	14	1	9	1	8	1	13	1	11	1	8	1	3	0	1	1	44	1
104	1	1	1	0	4	8	1	0	4	6	1	1	0	0	1	21	1	14	1	9	1	8	1	13	1	11	1	8	1	3	0	1	1	44	1
105	0	1	1	1	5	1	1	0	4	6	1	0	1	1	0	21	1	14	1	9	1	8	1	13	1	11	1	8	1	3	0	1	1	44	1
106	1	1	1	1	4	8	0	0	4	5	1	1	0	1	0	21	1	14	1	9	1	8	1	13	1	11	1	8	1	3	0	1	1	44	1
107	1	2	1	1	4	8	1	0	4	6	1	1	0	0	1	21	1	14	1	9	1	8	1	13	1	11	1	8	1	3	0	1	1	44	1
108	1	2	1	1	3	7	1	0	3	6	1	1	0	1	0	21	1	14	1	9	1	8	1	13	1	11	1	8	1	3	0	1	1	44	1
109	1	2	1	1	4	1	1	0	4	6	1	1	0	1	0	21	1	14	1	9	1	8	1	13	1	11	1	8	1	3	0	1	1	44	1
110	1	1	1	0	4	3	1	0	4	6	1	1	0	1	0	21	1	14	1	9	1	8	1	13	1	11	1	8	1	3	0	1	1	44	1
111	1	3	1	1	3	7	1	0	2	3	1	1	0	1	0	21	1	14	1	9	1	8	1	13	1	11	1	8	1	3	0	1	1	44	1
112	0	2	1	1	4	8	1	0	4	6	1	1	0	0	1	21	1	14	1	9	1	8	1	13	1	11	1	8	1	3	0	1	1	44	1
113	1	1	1	1	5	3	1	0	4	5	1	1	0	0	1	21	1	14	1	9	1	8	1	13	1	11	1	8	1	3	0	1	1	44	1
114	0	2	1	1	4	2	1	0	4	6	1	1	0	0	1	21	1	14	1	9	1	8	1	13	1	11	1	8	1	3	0	1	1	44	1
115	0	2	1	1	4	1	1	0	4	6	1	1	0	0	1	21	1	14	1	9	1	8	1	13	1	11	1	8	1	3	0	1	1	44	1
116	1	1	1	1	5	3	1	0	4	6	1	1	0	0	1	21	1	14	1	9	1	8	1	13	1	11	1	8	1	3	0	1	1	44	1
117	1	1	1	1	4	2	1	0	4	6	1	1	0	0	1	21	1	14	1	9	1	8	1	13	1	11	1	8	1	3	0	1	1	44	1
118	1	2	1	1	3	7	1	0	4	6	1	1	0	0	1	21	1	14	1	9	1	8	1	13	1	11	1	8	1	3	0	1	1	44	1
119	0	1	1	0	5	1	1	0	4	6	1	1	0	1	0	21	1	14	1	9	1	8	1	13	1	11	1	8	1	3	0	1	1	44	1
120	0	1	1	0	4	3	1	0	4	6	1	1	0	0	1	21	1	14	1	9	1	8	1	13	1	11	1	8	1	3	0	1	1	44	1
121	0	2	1	1	5	3	1	0	4	6	1	1	0	0	1	21	1	14	1	9	1	8	1	13	1	11	1	8	1	3	0	1	1	44	1
122	1	1	1	1	4	8	1	0	4	6	1	0	1	0	1	21	1	14	1	9	1	8	1	13	1	11	1	8	1	3	0	1	1	44	1
123	1	1	1	1	3	9	1	0	1	3	1	1	0	0	1	21	1	14	1	9	1	8	1	13	1	11	1	8	1	3	0	1	1	44	1
124	1	1	1	1	4	8	0	0	4	6	1	1	0	1	0	21	1	14	1	9	1	8	1	13	1	11	1	8	1	3	0	1	1	44	1
125	1	2	1	1	3	8	1	0	2	6	1	1	0	0	1	21	1	14	1	9	1	8	1	13	1	11	1	8	1	3	0	1	1	44	1
126	1	2	1	1	4	8	1	0	4	6	1	1	0	0	1	21	1	14	1	9	1	8	1	13	1	11	1	8	1	3	0	1	1	44	1
127	1	2	1	1	4	1	1	0	4	6	1	0	1	1	0	21	1	14	1	9	1	8	1	13	1	11	1	8	1	3	0	1	1	44	1
128	1	1	1	0	4	4	1	0	4	6	1	1	0	1	0	21	1	14	1	9	1	8	1	13	1	11	1	8	1	3	0	1	1	44	1
129	1	1	1	0	4	3	1	0	4	6	1	1	0	0	1	21	1	14	1	9	1	8	1	13	1	11	1	8	1	3	0	1	1	44	1
130	1	1	1	0	5	2	1	0	4	6	1	1	0	1	0	21	1	14	1	9	1	8	1	13	1	11	1	8	1	3	0	1	1	44	1
131	1	2	1	1	5	1	1	0	4	6	1	0	1	0	1	21	1	14	1	9	1	8	1	13	1	11	1	8	1	3	0	1	1	44	1
132	1	1	1	0	4	9	1	0	4	6	1	1	0	1	0	21	1	14	1	9	1	8	1	13	1	11	1	8	1	3	0	1	1	44	1
133	1	1	1	0	5	5	1	0	4	5	1	0	1	1	0	21	1	14	1	9	1	8	1	13	1	11	1	8	1	3	0	1	1	44	1
134	1	1	1	1	4	9	1	0	4	6	1	1	0	1	0	21	1	14	1	9	1	8	1	13	1	11	1	8	1	3	0	1	1	44	1
135	1	3	1	1	2	7	1	0	4	6	1	1	0	1	0	21	1	14	1	9	1	8	1	13	1	11	1	8	1	3	0	1	1	44	1
136	0	2	1	1	4	8	1	0	4	6	1	1	0	1	0	21	1	14	1	9	1	8	1	13	1	11	1	8	1	3	0	1	1	44	1
137	1	3	1	1	2	7	1	0	2	2	1	1	0	1	0	21	1	14	1	9	1	8	1	13	1	11	1	8	1	3	0	1	1	44	1
138	1	2	1	1	4	8	0	0	4	6	1	1	0	1	0	21	1	14	1	9	1	8	1	13	1	11	1	8	1	3	0	1	1	44	1
139	1	1	1	0	5	5	1	0	4	6	1	1	0	0	1	21	1	14	1	9	1	8	1	13	1	11	1	8	1	3	0	1	1	44	1
140	1	1	1	0	4	8	1	0	4	6	1	0	1	1	0	21	1	14	1	9	1	8	1	13	1	11	1	8	1	3	0	1	1	44	1
141	1	1	1	0	4	5	1	0	4	6	1	1	0	0	1	21	1	14	1	9	1	8	1	13	1	11	1	8	1	3	0	1	1	44	1
142	0	2	1	1	3	8	0	0	4	5	1	0	1	1	0	21	1	14	1	9	1	8	1	13	1	11	1	8	1	3	0	1	1	44	1
143	1	1	1	1	4	3	1	0	4	6	1	1	0	1	0	21	1	14	1	9	1	8	1	13	1	11	1	8	1	3	0	1	1	44	1
144	1	1	1	0	4	8	1	0	4	6	1	0	1	1	0	21	1	14	1	9	1	8	1	13	1	11	1	8	1	3	0	1	1	44	1
145	1	3	1	1	3	7	1	0	4	4	1	0	1	1	0	21	1	14	1	9	1	8	1	13	1	11	1	8	1	3	0	1	1	44	1
146	1	2	1	1	4	9	1	0	4	6	1	0	1	1	0	21	1	14	1	9	1	8	1	13	1	11	1	8	1	3	0	1	1	44	1
147	1	3	1	1	2	7	1	0	4	1	1	0	1	1	0	21	1	14	1	9	1	8	1	13	1	11	1	8	1	3	0	1	1	44	1
148	1	1	1	0	4	8	1	0	4	5	1	0	1	1	0	21	1	14	1	9	1	8	1	13	1	11	1	8	1	3	0	1	1	44	1
149	0	2	1	1	3	8	1	0	4	6	1	0	1	0	1	21	1	14	1	9	1	8	1	13	1	11	1	8	1	3	0	1	1	44	1
150	1	1	1	0	5	8	1	0	4	6	1	1	0	0	1	21	1	14	1	9	1	8	1	13	1	11	1	8	1	3	0	1	1	44	1
151	1	2	1	1	4	9	1	0	4	6	1	1	0	1	0	21	1	14	1	9	1	8	1	13	1	11	1	8	1	3	0	1	1	44	1
152	0	3	1	1	4	9	1	0	4	6	2	1	0	1	0	14	0	8	0	6	0	2	0	8	0	8	1	8	1	2	0	0	0	28	0
153	0	2	1	1	5	9	1	0	4	6	1	0	1	1	0	16	1	12	1	8	1	6	1	9	0	8	1	8	1	4	0	1	1	36	1
154	1	2	1	1	4	9	1	0	4	6	3	1	0	0	1	16	1	8	0	7	0	8	1	6	0	6	0	8	1	2	0	1	1	31	0
155	1	2	1	1	4	9	1	0	2	3	4	1	0	0	0	19	1	13	1	10	1	6	1	12	1	11	1	8	1	4	0	1	1	42	1
156	0	3	1	1	4	9	0	0	4	6	1	1	0	0	0	8	0	9	0	5	0	4	0	7	0	5	0	3	0	3	0	0	0	22	0
157	0	2	1	1	4	8	1	0	2	3	2	0	1	0	0	16	1	14	1	10	1	6	1	10	1	10	1	8	1	5	1	1	1	40	1
158	1	2	1	1	4	7	1	0	2	5	2	1	0	0	0	10	0	12	1	5	0	6	1	6	0	7	0	4	0	4	0	0	0	27	0
159	1	4	1	1	3	9	1	1	4	3	1	1	0	1	0	13	0	4	0	5	0	4	0	4	0	6	0	6	0	2	0	0	0	22	0
160	1	1	1	0	4	8	0	1	4	5	2	1	0	1	0	14	0	12	1	4	0	5	0	7	0	10	1	4	0	3	0	1	1	30	0
161	0	3	1	1	4	9	1	0	4	6	2	0	1	0	0	11	0	11	0	11	1	6	1	5	0	9	1	8	1	4	0	1	1	33	0
162	0	3	1	1	4	8	0	0	4	6	2	0	1	0	1	14	0	10	0	7	0	6	1	7	0	7	0	8	1	3	0	0	0	31	0
163	1	2	1	0	3	6	1	0	4	6	2	0	1	0	0	5	0	5	0	2	0	3	0	1	0	4	0	3	0	1	0	0	0	12	0
164	0	1	0	1	2	7	0	1	2	4	1	1	0	0	0	5	0	2	0	1	0	1	0	2	0	0	0	2	0	3	0	0	0	8	0
165	0	1	1	1	4	8	0	0	4	6	2	1	0	0	0	13	0	10	0	7	0	6	1	6	0	8	1	6	0	4	0	0	0	30	0
166	1	1	1	0	3	8	0	0	4	4	3	1	0	0	0	14	0	9	0	8	1	6	1	6	0	6	0	8	1	5	1	0	0	31	0
167	0	2	1	0	4	9	0	1	4	4	3	0	1	0	0	5	0	4	0	6	0	4	0	1	0	2	0	8	1	0	0	0	0	15	0
168	1	4	1	1	3	9	1	0	4	4	1	1	0	1	0	16	1	5	0	7	0	4	0	6	0	7	0	8	1	3	0	0	0	28	0
169	1	1	1	0	3	8	0	0	1	4	3	1	0	0	0	8	0	5	0	10	1	3	0	5	0	5	0	7	1	3	0	0	0	23	0
170	0	1	1	1	4	8	0	0	4	6	2	1	0	0	0	14	0	12	1	8	1	6	1	8	0	8	1	7	1	5	1	0	0	34	1
171	1	1	1	0	4	9	0	0	4	6	2	1	0	0	0	7	0	5	0	6	0	2	0	5	0	3	0	4	0	3	0	1	1	18	0
172	1	1	1	0	3	9	0	0	4	5	2	0	1	0	0	6	0	4	0	3	0	4	0	1	0	3	0	2	0	2	0	1	1	13	0
173	0	1	1	0	4	8	0	0	4	6	2	0	1	0	1	13	0	15	1	11	1	6	1	11	1	8	1	8	1	5	1	1	1	39	1
174	0	1	1	0	4	8	0	0	4	5	2	0	1	0	0	13	0	13	1	7	0	6	1	6	0	11	1	6	0	4	0	0	0	33	0
175	0	2	1	1	2	9	0	0	4	6	2	0	1	0	0	14	0	7	0	6	0	4	0	9	0	5	0	6	0	3	0	0	0	27	0
176	0	1	1	0	3	3	0	0	4	5	3	0	1	1	1	11	0	11	0	9	1	6	1	8	0	6	0	8	1	3	0	0	0	31	0
177	1	2	1	0	4	9	0	0	4	6	2	1	0	0	0	18	1	13	1	9	1	6	1	12	1	9	1	8	1	5	1	0	0	40	1
178	1	1	0	0	3	9	0	0	1	5	2	0	1	0	0	12	0	8	0	7	0	6	1	5	0	5	0	6	0	5	1	0	0	27	0
179	0	3	1	1	4	4	1	0	4	6	2	0	0	1	0	12	0	13	1	7	0	5	0	7	0	9	1	8	1	3	0	0	0	32	0
180	0	3	1	1	4	9	0	0	4	6	2	0	1	0	0	11	0	12	1	5	0	5	0	6	0	7	0	6	0	4	0	0	0	28	0
181	1	3	1	1	4	1	1	1	4	6	3	1	0	0	1	12	0	11	0	9	1	6	1	7	0	7	0	8	1	4	0	0	0	32	0
182	0	3	1	1	3	6	1	1	3	6	2	0	0	0	1	7	0	6	0	1	0	1	0	3	0	5	0	1	0	3	0	1	1	14	0
183	0	2	1	1	3	9	1	1	4	1	2	0	1	0	0	8	0	5	0	3	0	2	0	2	0	4	0	3	0	5	1	0	0	16	0
184	0	3	1	0	4	2	1	0	4	6	1	0	0	1	0	14	0	14	1	8	1	6	1	9	0	7	0	8	1	5	1	1	1	36	1
185	0	3	1	1	3	9	0	0	4	6	3	1	0	0	0	12	0	14	1	9	1	6	1	9	0	7	0	8	1	5	1	0	0	35	1
186	0	2	1	1	4	9	1	1	4	6	2	0	1	0	0	0	0	1	0	0	0	1	0	0	0	0	0	0	0	0	0	0	0	1	0
187	0	2	1	1	4	8	1	0	4	6	2	0	1	0	0	15	1	5	0	4	0	3	0	6	0	7	0	6	0	2	0	0	0	24	0
190	0	4	1	1	2	4	1	1	1	1	1	0	1	0	0	4	0	5	0	2	0	1	0	3	0	1	0	2	0	4	0	0	0	11	0
191	0	2	1	1	4	8	1	0	4	6	2	0	1	0	1	14	0	14	1	8	1	6	1	9	0	7	0	8	1	5	1	1	1	36	1
192	0	2	1	1	4	9	1	1	4	6	2	0	0	0	1	9	0	3	0	3	0	3	0	3	0	3	0	4	0	1	0	1	1	15	0
193	1	2	1	1	5	2	1	1	2	2	3	0	1	1	0	5	0	5	0	4	0	1	0	4	0	2	0	5	0	1	0	1	1	14	0
194	0	1	1	0	4	5	0	1	2	4	3	0	1	0	0	6	0	5	0	3	0	1	0	4	0	1	0	2	0	5	1	1	1	14	0
195	1	3	1	0	1	1	1	1	3	4	2	1	0	0	0	2	0	4	0	0	0	1	0	2	0	1	0	0	0	2	0	0	0	6	0
196	0	1	0	1	5	8	1	1	3	4	5	0	1	0	0	5	0	1	0	2	0	1	0	1	0	2	0	2	0	2	0	0	0	8	0
197	0	4	1	1	2	9	0	1	3	2	1	0	0	0	1	9	0	3	0	1	0	0	0	4	0	5	0	1	0	3	0	0	0	13	0
198	0	4	1	1	2	9	1	1	2	6	1	0	0	0	1	5	0	4	0	1	0	1	0	6	0	0	0	0	0	3	0	0	0	10	0
200	0	1	1	0	4	2	0	0	4	6	3	0	1	1	0	12	0	12	1	8	1	6	1	7	0	8	1	8	1	3	0	0	0	32	0
201	0	2	1	1	4	8	0	0	4	6	1	0	1	0	0	15	1	13	1	8	1	6	1	8	0	10	1	6	0	5	1	1	1	36	1
202	1	1	1	0	4	8	1	0	4	6	2	1	0	1	0	11	0	9	0	9	1	5	0	6	0	6	0	6	0	5	1	1	1	29	0
203	0	1	1	0	1	1	0	1	2	2	4	0	1	0	0	8	0	3	0	2	0	1	0	4	0	2	0	3	0	2	0	1	1	13	0
204	0	2	1	0	4	8	0	0	4	6	3	1	0	1	0	15	1	12	1	9	1	4	0	9	0	8	1	8	1	6	1	1	1	36	1
205	0	1	1	0	4	8	1	0	4	6	1	0	1	0	0	16	1	10	0	8	1	6	1	7	0	9	1	8	1	3	0	1	1	34	1
206	1	2	1	0	4	9	0	1	3	4	2	0	0	1	0	8	0	3	0	3	0	1	0	4	0	2	0	4	0	2	0	1	1	14	0
207	1	1	0	0	3	9	0	1	4	6	2	1	0	0	0	7	0	3	0	4	0	3	0	3	0	5	0	1	0	2	0	0	0	14	0
208	1	1	1	0	1	8	0	1	1	1	3	1	0	1	0	16	1	10	0	7	0	4	0	10	1	9	1	5	0	4	0	1	1	33	0
209	0	1	1	0	4	8	0	0	4	6	2	0	0	0	1	12	0	7	0	6	0	4	0	4	0	7	0	5	0	5	1	0	0	25	0
210	1	2	1	1	3	8	0	0	1	4	1	0	1	0	0	7	0	7	0	7	0	5	0	3	0	4	0	6	0	2	0	1	1	21	0
211	1	2	1	0	4	8	0	0	4	6	2	0	0	1	0	13	0	12	1	10	1	6	1	8	0	9	1	8	1	4	0	0	0	35	1
212	1	2	1	1	4	8	0	1	2	5	3	1	0	0	0	16	1	11	0	7	0	8	1	4	0	9	1	8	1	5	1	0	0	34	1
213	1	1	1	1	4	4	0	0	4	6	2	0	1	1	0	18	1	12	1	8	1	6	1	9	0	9	1	8	1	5	1	1	1	38	1
214	1	1	1	0	4	8	0	0	4	6	2	0	0	1	0	12	0	10	0	7	0	5	0	7	0	6	0	6	0	5	1	0	0	29	0
215	0	1	1	0	4	9	0	0	4	6	2	0	0	0	1	12	0	10	0	10	1	5	0	9	0	7	0	7	1	3	0	1	1	32	0
216	1	1	1	0	4	8	0	1	2	3	3	0	1	0	0	14	0	9	0	8	1	6	1	6	0	7	0	8	1	4	0	0	0	31	0
217	1	2	1	0	3	9	0	0	1	6	1	1	0	0	0	3	0	3	0	3	0	1	0	2	0	1	0	3	0	1	0	1	1	9	0
218	1	1	1	0	3	9	0	0	4	4	1	0	1	0	0	8	0	9	0	5	0	4	0	3	0	6	0	6	0	3	0	0	0	22	0
219	0	3	1	0	2	9	0	0	2	2	1	0	1	0	0	8	0	4	0	2	0	3	0	3	0	2	0	3	0	2	0	1	1	14	0
220	0	2	1	1	3	9	1	1	4	6	5	1	0	0	0	8	0	9	0	6	0	4	0	7	0	4	0	6	0	2	0	0	0	23	0
221	0	1	1	1	4	4	0	1	4	5	3	0	1	0	0	14	0	11	0	11	1	6	1	9	0	8	1	7	1	5	1	1	1	36	1
222	1	4	1	1	3	9	0	0	1	1	1	1	0	0	0	6	0	4	0	2	0	3	0	3	0	2	0	2	0	1	0	1	1	12	0
223	1	1	1	0	4	8	0	1	4	5	3	1	0	1	0	11	0	13	1	9	1	6	1	8	0	6	0	7	1	5	1	1	1	33	0
224	0	2	1	1	4	8	0	0	4	6	3	0	1	0	0	17	1	11	0	8	1	6	1	10	1	7	0	8	1	5	1	0	0	36	1
225	1	2	1	0	3	9	0	0	1	6	1	1	0	0	0	3	0	5	0	2	0	2	0	2	0	2	0	2	0	2	0	0	0	10	0
226	1	3	1	0	4	8	0	0	4	4	1	0	0	0	1	11	0	9	0	6	0	3	0	6	0	5	0	6	0	5	1	1	1	26	0
227	0	2	1	1	1	9	1	1	4	6	5	1	0	0	0	7	0	5	0	1	0	1	0	5	0	2	0	1	0	4	0	0	0	13	0
228	0	2	1	1	1	9	1	1	4	6	5	1	0	0	0	3	0	2	0	0	0	0	0	1	0	2	0	1	0	1	0	0	0	5	0
229	1	1	1	0	4	9	0	1	4	6	2	0	1	0	1	5	0	5	0	1	0	3	0	2	0	2	0	2	0	2	0	0	0	11	0
230	0	1	1	0	4	8	0	1	3	5	5	1	0	0	0	7	0	4	0	3	0	3	0	2	0	4	0	2	0	2	0	1	1	14	0
231	1	4	1	1	2	6	0	0	4	4	3	1	0	1	0	13	0	3	0	3	0	1	0	6	0	7	0	4	0	1	0	0	0	19	0
232	1	1	1	0	4	8	0	0	4	6	2	0	1	0	0	10	0	10	0	7	0	7	1	5	0	5	0	6	0	4	0	0	0	27	0
233	0	2	1	1	4	8	0	0	4	6	4	1	0	0	0	6	0	11	0	9	1	5	0	5	0	5	0	6	0	4	0	1	1	26	0
234	1	1	1	0	4	8	0	0	1	4	3	0	1	1	0	10	0	9	0	9	1	3	0	6	0	6	0	8	1	5	1	0	0	28	0
235	0	1	1	1	4	9	1	0	4	6	2	1	0	1	0	13	0	10	0	7	0	5	0	5	0	8	1	8	1	4	0	0	0	30	0
236	1	2	1	1	4	7	1	0	2	5	2	1	0	0	0	14	0	13	1	9	1	8	1	5	0	10	1	8	1	5	1	0	0	36	1
237	1	4	1	1	3	9	1	1	4	4	2	0	0	1	0	14	0	5	0	5	0	4	0	4	0	7	0	6	0	3	0	0	0	24	0
238	0	3	1	1	4	9	1	0	4	6	2	1	0	0	0	18	1	16	1	9	1	8	1	11	1	11	1	8	1	4	0	1	1	43	1
239	0	2	1	1	4	9	1	0	4	5	1	0	0	1	0	18	1	16	1	9	1	8	1	12	1	10	1	8	1	4	0	1	1	43	1
240	0	2	1	1	4	9	1	0	4	4	1	0	0	1	0	16	1	16	1	9	1	8	1	11	1	9	1	8	1	4	0	1	1	41	1
241	1	2	1	1	4	9	1	0	2	4	1	0	0	1	0	18	1	16	1	9	1	8	1	12	1	10	1	8	1	4	0	1	1	43	1
242	1	1	1	1	4	9	1	0	2	4	1	0	0	1	0	18	1	16	1	9	1	8	1	11	1	11	1	8	1	4	0	1	1	43	1
243	1	1	1	1	4	9	1	0	2	3	1	0	0	1	0	17	1	13	1	7	0	6	1	11	1	9	1	6	0	4	0	1	1	37	1
244	0	2	1	1	5	9	1	0	4	6	1	0	0	1	0	17	1	16	1	7	0	8	1	11	1	10	1	6	0	4	0	1	1	40	1
245	0	1	1	1	4	9	1	0	4	6	1	0	0	1	0	15	1	14	1	5	0	4	0	11	1	10	1	4	0	4	0	1	1	34	1
246	0	1	1	1	4	9	1	0	4	6	2	0	1	0	1	15	1	14	1	5	0	4	0	11	1	10	1	4	0	4	0	1	1	34	1
247	0	1	1	1	4	9	1	0	4	6	1	1	0	1	0	15	1	16	1	7	0	6	1	11	1	10	1	6	0	4	0	1	1	38	1
248	0	2	0	1	1	2	1	0	3	3	2	0	1	0	0	4	0	3	0	1	0	2	0	2	0	0	0	2	0	2	0	0	0	8	0
249	1	3	1	1	4	9	1	0	4	6	2	1	0	1	0	15	1	13	1	7	0	6	1	9	0	8	1	8	1	4	0	0	0	35	1
250	1	3	1	1	4	9	1	0	4	6	2	1	0	1	0	15	1	13	1	7	0	6	1	9	0	8	1	8	1	4	0	0	0	35	1
251	1	2	1	1	4	7	0	0	3	5	2	1	0	0	0	7	0	3	0	2	0	1	0	4	0	2	0	3	0	2	0	0	0	12	0
252	0	1	1	0	3	7	0	0	1	4	2	0	1	0	0	6	0	3	0	2	0	1	0	2	0	3	0	2	0	3	0	0	0	11	0
253	1	2	1	0	4	6	1	0	2	3	1	0	0	0	1	2	0	1	0	2	0	2	0	0	0	0	0	2	0	0	0	1	1	5	0
254	1	1	1	0	3	7	0	0	3	4	3	1	0	0	0	3	0	3	0	2	0	1	0	0	0	3	0	2	0	1	0	1	1	8	0
255	1	3	1	1	4	9	1	0	4	6	2	1	0	1	0	15	1	15	1	7	0	6	1	9	0	10	1	8	1	4	0	0	0	37	1
256	1	2	1	0	1	3	1	1	3	3	3	0	0	0	1	5	0	2	0	1	0	3	0	1	0	1	0	2	0	1	0	0	0	8	0
257	1	3	1	1	4	9	1	0	4	6	2	1	0	1	0	15	1	15	1	7	0	6	1	9	0	10	1	8	1	4	0	0	0	37	1
258	0	2	1	1	1	6	0	1	3	5	3	0	0	1	0	6	0	1	0	1	0	2	0	2	0	1	0	2	0	1	0	0	0	8	0
259	0	1	1	0	4	6	0	0	2	5	2	1	0	0	0	5	0	4	0	2	0	2	0	1	0	3	0	2	0	3	0	0	0	11	0
260	0	2	0	0	3	7	0	0	3	2	3	0	1	0	0	5	0	2	0	1	0	0	0	2	0	3	0	1	0	1	0	1	1	8	0
261	1	3	1	1	4	9	1	0	4	6	2	1	0	1	0	15	1	13	1	7	0	6	1	9	0	8	1	8	1	4	0	0	0	35	1
262	1	1	1	1	4	9	1	0	1	3	1	0	0	1	0	17	1	15	1	7	0	7	1	11	1	10	1	6	0	4	0	1	1	39	1
263	0	1	1	1	4	9	1	0	4	6	1	0	0	0	1	17	1	15	1	5	0	7	1	11	1	10	1	4	0	4	0	1	1	37	1
264	1	2	1	1	4	9	1	0	4	6	2	1	0	0	0	13	0	5	0	8	1	2	0	4	0	8	1	8	1	3	0	1	1	26	0
265	1	2	1	1	4	9	1	0	4	6	2	1	0	0	0	13	0	7	0	8	1	3	0	4	0	9	1	8	1	3	0	1	1	28	0
266	1	4	1	1	3	9	1	0	4	3	1	1	0	0	0	13	0	6	0	8	1	4	0	4	0	6	0	8	1	5	1	0	0	27	0
267	0	3	0	1	3	9	1	0	4	6	1	0	1	0	1	18	1	16	1	5	0	8	1	12	1	10	1	4	0	4	0	1	1	39	1
268	1	4	1	1	3	9	1	0	4	3	1	1	0	0	0	13	0	6	0	6	0	4	0	4	0	6	0	6	0	5	1	0	0	25	0
